# Supplementary material for: Strain Level Streptococcus Colonization Patterns during the First Year of Life
Source: Front Microbiol. 2017 Sep 6;8:1661. doi: 10.3389/fmicb.2017.01661 (PMC5592222; doi:10.3389/fmicb.2017.01661)
Supplement: Table S1 — Accession information for reference Streptococcus species and other abundant taxa used to construct nucleotide database for metagenomic read mapping. [file Table1.XLSX]

## Sheet: Table S1
Table S1. Reference genomes used for metagenomic read mapping
Accession	Genome
NC_016799.1	Corynebacterium diphtheriae 31A, complete genome
NZ_ACDZ02000015.1	Gemella haemolysans ATCC 10379 ctg1119035638544, whole genome shotgun sequence
NC_007146.2	Haemophilus influenzae 86-028NP, complete genome
NC_014147.1	Moraxella catarrhalis BBH18, complete genome
NC_014752.1	Neisseria lactamica 020-06 complete genome
NC_009487.1	Staphylococcus aureus subsp. aureus JH9, complete genome
NC_022244.1	Streptococcus anginosus C1051, complete genome
NC_022245.1	Streptococcus constellatus subsp. pharyngis C818, complete genome
NC_018712.1	Streptococcus dysgalactiae subsp. equisimilis RE378 DNA, complete genome
NC_012471.1	Streptococcus equi subsp. equi 4047, complete genome
NC_017576.1	Streptococcus gallolyticus ATCC 43143 DNA, complete genome
NC_009785.1	Streptococcus gordonii str. Challis substr. CH1, complete genome
NC_016826.1	Streptococcus infantarius subsp. infantarius CJ18, complete genome
NZ_GL732439.1	Streptococcus infantis ATCC 700779
NC_022246.1	Streptococcus intermedius B196, complete genome
NC_021900.1	Streptococcus lutetiensis S033
NC_016749.1	Streptococcus macedonicus ACA-DC 198 main chromosome complete genome
NC_013853.1	Streptococcus mitis B6, complete genome
NC_017768.1	Streptococcus mutans LJ23 DNA, complete genome
NC_021175.1	Streptococcus oligofermentans AS 1.3089, complete genome
NC_015291.1	Streptococcus oralis Uo5 complete genome sequence
NC_017905.1	Streptococcus parasanguinis FW213, complete genome
NC_015558.1	Streptococcus parauberis KCTC 11537, complete genome
NC_015600.1	Streptococcus pasteruianus ATCC 43144 DNA, complete genome
NC_014498.1	Streptococcus pneumoniae 670-6B, complete genome
NC_012468.1	Streptococcus pneumoniae 70585, complete genome
NC_022655.1	Streptococcus pneumoniae A026 genome
NC_014494.1	Streptococcus pneumoniae AP200, complete genome
NC_011900.1	Streptococcus pneumoniae ATCC 700669 complete genome
NC_010582.1	Streptococcus pneumoniae CGSP14, complete genome
NC_008533.1	Streptococcus pneumoniae D39, complete genome
NC_011072.1	Streptococcus pneumoniae G54, complete genome
NC_018630.1	Streptococcus pneumoniae gamPNI0373, complete genome
NZ_LN831051.1	Streptococcus pneumoniae genome assembly NCTC7465, chromosome : 1
NZ_LN847353.1	Streptococcus pneumoniae genome assembly S_pneumo_A66_v1, chromosome : I
NC_010380.1	Streptococcus pneumoniae Hungary19A-6, complete genome
NC_017591.1	Streptococcus pneumoniae INV104 genome
NC_017593.1	Streptococcus pneumoniae INV200 genome
NC_012466.1	Streptococcus pneumoniae JJA, complete genome
NC_017592.1	Streptococcus pneumoniae OXC141 complete genome
NC_012467.1	Streptococcus pneumoniae P1031, complete genome
NZ_CM001835.1	Streptococcus pneumoniae PCS8235 chromosome, whole genome shotgun sequence
NC_003098.1	Streptococcus pneumoniae R6 chromosome, complete genome
NC_021003.1	Streptococcus pneumoniae SPN032672 draft genome
NC_021004.1	Streptococcus pneumoniae SPN033038 draft genome
NC_021006.1	Streptococcus pneumoniae SPN034156 draft genome
NC_021028.1	Streptococcus pneumoniae SPN034183 draft genome
NC_021026.1	Streptococcus pneumoniae SPN994038 draft genome
NC_021005.1	Streptococcus pneumoniae SPN994039 draft genome
NC_018594.1	Streptococcus pneumoniae SPNA45, complete genome
NC_017769.2	Streptococcus pneumoniae ST556, complete genome
NZ_CP007593.1	Streptococcus pneumoniae strain NT_110_58, complete genome
NC_012469.1	Streptococcus pneumoniae Taiwan19F-14, complete genome
NZ_AKVY01000001.1	Streptococcus pneumoniae TIGR4 chromosome, whole genome shotgun sequence
NC_003028.3	Streptococcus pneumoniae TIGR4, complete genome
NC_015875.1	Streptococcus pseudopneumoniae IS7493, complete genome
NC_017596.1	Streptococcus pyogenes Alab49, complete genome
NC_015760.1	Streptococcus salivarius CCHSS3 complete genome
NC_009009.1	Streptococcus sanguinis SK36 chromosome, complete genome
NC_020526.1	Streptococcus suis SC070731, complete genome
NC_017581.1	Streptococcus thermophilus JIM 8232 complete genome
NC_012004.1	Streptococcus uberis 0140J complete genome
