# Supplementary material for: Strain Level Streptococcus Colonization Patterns during the First Year of Life
Source: Front Microbiol. 2017 Sep 6;8:1661. doi: 10.3389/fmicb.2017.01661 (PMC5592222; doi:10.3389/fmicb.2017.01661)
Supplement: Table S2 — Taxonomic composition of post-enrichment NP microbiome based on read mapping counts to reference database comprised of most abundant taxa in BLAST-based analysis of metagenomic assemblies. [file Table2.XLSX]

## Sheet: Table S2
Table S2. Taxonomic composition of post-enrichment NP microbiome as percent of mapped reads for each taxa
	S_pneumoniae	S_mitis	S_pseudopneumoniae	S_oralis	S_pyogenes	S_parasanguinis	S_infantis	S_anginosus	S_salivarius	Staphylococcus aureus	Gemella haemolysans	Neisseria lactamica
RITM002I4	97.8328	0.935429	0.932973	0.0996827	0.00245595	0.0381395	0.0156025	0.00274489	0.00534531	0.0384284	0.0957821	0.000577871
RITM003I4	45.8508	26.0167	23.358	1.68084	0.00189177	0.266977	0.501084	0.0242384	0.139637	0.0276672	2.11654	0.0156071
RITM004I4	40.2066	31.3575	22.2171	2.45887	0.00216905	0.188207	0.780358	0.0390429	0.0286982	0.0373744	2.68412	0
RITM008I4	43.5004	26.3319	27.1664	2.09791	0.00553437	0.100777	0.621265	0.0110687	0.018405	0.053027	0.0908666	0.00244542
RITM009I10	55.4784	15.5458	19.9421	0.927467	0.000264236	0.0475624	0.250495	0.00211389	0.0348791	0.000528471	0.543797	7.22658
RITM019I10	97.4821	0.942811	0.812374	0.0995965	0.00798224	0.0119734	0.0277564	0.000725658	0.00526102	0.0281192	0.579619	0.00163273
RITM020I4	60.1386	3.92761	3.46526	0.309192	9.44041	0.0428245	0.105068	0.0016182	0.00312082	22.5455	0.0206321	0.000173379
RITM020I10	46.9849	23.1777	27.2275	1.61921	0.000490993	0.0542547	0.307116	0.0152208	0.119393	0.00073649	0.454496	0.0389521
RITM020I12	45.3993	22.748	27.0148	1.57268	0.00135879	0.042915	0.308784	0.0266096	0.0601263	0.00158525	2.67715	0.146636
RITM021I10	90.3816	3.87923	4.34988	0.328738	0.00207452	0.0312054	0.0983497	0.00265889	0.0228781	0.000847338	0.105421	0.797141
RITM022I4	54.0656	20.2721	21.7897	1.19283	0.00307065	0.139597	0.4169	0.0419262	0.0165343	0.0383832	0.783135	1.24019
RITM022I12	47.6766	21.0368	27.0147	1.36348	0.000664697	0.104927	0.418664	0.04387	0.30709	0.000854611	1.13644	0.895917
RITM023I4	65.2196	20.1917	11.8239	1.8672	0.00129493	0.0643766	0.435374	0.0133193	0.14124	0.0203489	0.221618	0
RITM029I10	52.3285	26.1633	17.5196	2.85166	0.00068921	0.104702	0.544246	0.00649006	0.0503123	0.00223993	0.425415	0.00281427
RITM034I10	44.975	21.093	27.8612	1.13359	0.000402054	0.0438239	0.351597	0.00140719	0.0942818	0.00160822	0.146348	4.29776
RITM034I12	73.0712	11.128	13.8844	0.673297	0.00133458	0.0489625	0.189344	0.00725679	0.439912	0.0015014	0.263163	0.291606
RITM038I10	66.9624	13.5165	17.5958	0.994081	0.000890275	0.0381038	0.307145	0.00587582	0.0144225	0.00035611	0.225596	0.338839
RITM042I10	48.4101	21.3697	28.3616	1.32197	0.000876566	0.0404316	0.340875	0.0100805	0.0328712	0.000547854	0.106284	0.00460197
RITM043I2	16.6439	6.82336	2.81861	0.60513	0.0173199	0.052759	0.150017	0.013323	0.0346397	48.8266	24.0112	0.00319751
RITM046I2	36.1327	35.0289	21.9008	5.7984	0.00121354	0.0758779	0.822394	0.0490524	0.0131573	0.00114967	0.171236	0.00510962
RITM052I2	46.9511	21.9627	28.0979	1.39726	0.000964292	0.204109	0.431682	0.0083572	0.0125358	0.000964292	0.665362	0.267109
RITM052I4	98.4429	0.69386	0.729186	0.082588	0.000783682	0.0236913	0.0162162	0.0010851	0.00162765	0.000421982	0.00614889	0.00150708
RITM052I12	61.633	20.3128	14.3179	1.97397	0.00365359	0.0957876	0.400624	0.0163617	0.0463053	1.0709	0.12859	0.000158852
RITM053I10	38.8867	26.2458	20.1337	2.59342	0.00220764	0.943214	0.700926	0.0419452	0.819862	0.00110382	9.61234	0.0187649
RITM053I12	75.1605	10.9863	12.3548	0.758145	0.109625	0.071156	0.169885	0.00511434	0.038024	0	0.337213	0.00922805
RITM059I10	83.5635	6.43936	6.76589	0.470436	0.00932359	0.0991139	0.152623	0.0137827	0.0547254	0.00060806	0.527594	1.90303
RITM059I12	88.485	4.83287	5.48739	0.358504	0.00106634	0.0680326	0.105568	0.011943	0.0509711	0.000426537	0.453195	0.145022
RITM060I10	93.6847	3.14285	2.58439	0.298621	0.00116519	0.0414474	0.103535	0.00549303	0.0123177	0.00682468	0.117018	0.00166456
RITM060I12	49.6313	24.6135	22.4928	2.17206	0.000534728	0.158814	0.657715	0.011764	0.0229933	0.000534728	0.184481	0.0534728
RITM070I10	51.1154	19.2756	24.2116	1.27677	0.000430758	0.0400605	0.279993	0.00258455	0.0206764	0.000430758	3.50981	0.266639
RITM070I12	59.8904	14.4681	17.7911	1.04857	0.00269366	0.0477513	0.243164	0.00391805	0.0413844	0.00146927	6.28089	0.180475
RITM071I10	60.752	16.5988	17.5876	1.06	0.00208791	0.0668133	0.282533	0.0276174	0.0119581	0.000474526	2.76193	0.848168
RITM071I12	78.0179	10.8498	9.67569	0.851148	0.00189976	0.0427733	0.248868	0.00483574	0.00852012	0.000287842	0.29642	0.00184219
RITM077I2	90.1533	4.29356	3.27128	0.372181	0.00244369	0.0302869	0.119148	0.0030361	0.00555384	1.41608	0.333082	0
RITM077I10	88.5914	4.74729	5.90392	0.331966	0.000843504	0.0798986	0.0957377	0.00126526	0.00295226	0.000281168	0.031772	0.212704
RITM081I10	46.3466	20.0815	22.8043	1.43466	0.00555224	0.110549	0.360896	0.0264723	0.00822921	3.99107	1.27969	3.55046
RITM081I12	71.3576	12.8609	11.9294	1.04021	0.276846	0.0715359	0.222577	0.0100568	0.00759002	0.000569251	2.12378	0.09886
RITM084I2	36.0471	31.1104	19.8532	2.02569	1.52578	0.198738	0.395589	0.00695464	0.130488	2.81934	5.88586	0.000825126
RITM089I4	87.1355	6.49352	4.4523	0.514479	0.0248712	0.0444129	0.127909	0.00142121	0.297389	0.00426363	0.899982	0.00390833
RMPRU004I4	3.66604	0.139391	0.179983	0.0120896	0.00120096	0.00624497	0.00384306	0.00104083	0.131144	95.8223	0.0350679	0.00168134
RMPRU004I7	97.05	0.879304	1.73604	0.0526198	0.010247	0.0510966	0.00830838	0.0246482	0.000553892	0.0563585	0.130857	0
RMPRU008I4	41.8523	28.5086	24.1141	2.53015	0.00938133	0.29645	0.597278	0.0334601	0.230155	0.309584	1.5179	0.000625422
RMPRU008I7	45.8315	21.0864	26.7308	1.31459	0.00274558	0.135083	0.335876	0.0098841	0.207566	0.0322148	4.31258	0.000732156
RMPRU010I3	62.1713	0.120288	0.25141	0.129121	0.00101724	0.00410285	0.00320429	0.000898558	0.0197005	37.2974	0.00142413	0.000135631
RMPRU010I7	49.3723	25.1567	21.8364	2.04801	0.00436118	0.203231	0.512583	0.0441932	0.0796641	0.148571	0.244807	0.349185
RMPRU011I4	98.1745	0.566021	0.644696	0.0502644	0.17629	0.0327812	0.0152979	0.0109271	0.0174833	0.276819	0.0349666	0
RMPRU011I7	46.0832	22.6464	25.9653	1.73976	0.00985464	0.138786	0.484931	0.0443459	1.19364	0.709124	0.974378	0.0102653
RMPRU011I9	33.6861	12.3858	11.8977	0.969217	0.0020768	11.4551	0.436128	12.2914	3.89634	0.102672	12.8414	0.0360844
RMPRU022I12	36.1156	32.6994	19.6705	2.92	0.00236465	0.28038	0.929983	0.0567516	1.38298	1.61168	4.32933	0.00101342
RMPRU023I2	93.308	3.46741	2.54522	0.410903	0.00136117	0.103959	0.132033	0.00102088	0.00357307	0.00255219	0.0226294	0.00136117
RMPRU031I2	98.1712	0.417136	1.18199	0.0648528	0.0114909	0.00598157	0.0125928	0.000314819	0.00173151	0.101214	0.0270745	0.00440747
max	98.4429	35.0289	28.3616	5.7984	9.44041	11.4551	0.929983	12.2914	3.89634	95.8223	24.0112	7.22658
mean	61.57	14.8935	14.3972	1.20192	0.229364	0.327251	0.305484	0.255717	0.202762	4.26302	1.89738	0.456453
stdev	23.4813	10.407	9.88458	1.04688	1.33333	1.59544	0.232605	1.71911	0.594897	15.8549	4.03794	1.26958
