# Supplementary material for: Strain Level Streptococcus Colonization Patterns during the First Year of Life
Source: Front Microbiol. 2017 Sep 6;8:1661. doi: 10.3389/fmicb.2017.01661 (PMC5592222; doi:10.3389/fmicb.2017.01661)
Supplement: Table S3 — 16S rRNA taxonomic composition of pre-enrichment NP microbiome. [file Table3.XLSX]

## Sheet: Table S3
Table S3. 16S rRNA taxonomic composition of pre-enrichment NP microbiome as percentage of 16S rRNA amplicon reads
SAMPLE	Dolosigranulum	Haemophilus	Prevotella	Moraxella	Staphylococcus	Veillonella	Porphyromonas	Fusobacterium	Streptococcus	Lactobacillales	Corynebacterium	Finegoldia	Johnsonella	Chlamydophila	Suttonella	Bacillus
RITM002I4	34.3198	2.52187	15.6888	22.7054	0.0600446	0.0085778	2.05867	1.30383	2.88214	0.042889	7.71144	0.214445	0.102934	0.145823	0.0343112	0.257334
RITM003I4	0.14994	13.9044	0.469812	17.0432	2.2391	11.0256	0.559776	12.0252	0.329868	0.009996	0.19992	0.089964	0.019992	0.019992	0.019992	0.589764
RITM004I4	0.24002	28.7519	0.126326	19.568	0.0884285	1.70541	0.214755	19.0121	0.745326	0.0126326	0.227388	0.126326	0.0505306	0.0252653	0.0126326	0.0505306
RITM008I4	0.206994	8.6066	7.53895	9.60889	0.348622	0.588299	0.0544722	7.45179	0.533827	37.0846	3.93289	0.141628	0.0217889	0.0217889	0	0.076261
RITM009I10	8.82062	3.52693	21.8736	17.4171	0.0131848	0.0857011	27.9452	0.145033	1.64151	0.323027	0.00659239	0	0.250511	0.00659239	3.50715	0.0263696
RITM019I10	0.503235	19.5748	0.441614	49.0808	2.92698	0.595666	1.33511	0.688097	0.195132	0.0102701	4.90911	0.277293	0.503235	0.667557	0	0.0205402
RITM020I10	28.7417	17.653	20.7837	15.4918	0.565542	3.09028	0.0605938	0.848313	2.30257	0.262573	0.908907	0.0201979	0	0.0403959	0.0605938	0.0201979
RITM020I12	43.044	5.99872	10.1149	10.8807	0.0319081	1.5635	0.127632	2.83982	2.58456	0.255265	1.24442	0.0638162	0	0	0	0.0319081
RITM020I4	26.737	16.7519	13.7148	9.30307	0.127877	2.20588	0.0532822	7.02259	1.22549	0.277067	5.07246	0.106564	0.0106564	0.29838	0	0.0852515
RITM021I10	5.70316	13.8545	35.2761	5.25803	0.0139101	0.0139101	0.0417304	0.431214	0.876339	1.93351	0.0417304	0	12.6582	0.0556406	3.36625	0.0139101
RITM022I12	1.14533	12.3665	17.1026	19.2076	0.24764	0.170252	11.02	5.81953	0.742919	0.0773874	0.0154775	0	6.16004	0	3.38957	0.0773874
RITM022I4	1.29061	16.255	22.7859	12.0828	0.0890076	0.511794	17.9128	7.06498	0.87895	0.222519	2.13618	0.133511	2.59235	0.0556297	1.90254	0.133511
RITM023I4	18.0032	35.2732	0.025457	3.57925	0.860445	0	23.232	10.9159	0.911359	0	0.025457	0.0203656	0.0203656	0.0152742	0.00509139	0.305483
RITM029I10	52.067	16.631	16.3934	4.70421	0.831551	0.106914	2.756	0.487052	1.18793	0.225707	0.0237586	0.0237586	0	0.0356379	0	0.0118793
RITM034I10	8.10693	30.1385	4.44714	17.9781	0.0486027	14.017	14.9696	1.4435	1.18104	0.116646	0.18955	0.0291616	0.00486027	0.00972054	0	0.0680437
RITM034I12	25.5608	10.0295	2.89631	13.3525	0.14727	5.00717	0.573975	7.25398	16.2563	0.472019	1.9636	0.00377615	0.0113285	0.0075523	0.0415376	0.0717468
RITM038I10	6.50928	5.97066	0.42402	63.8322	0.0573	0.1719	5.6154	0.20628	1.52418	0.03438	2.79624	0.01146	0.25212	0.01146	2.15448	0.02292
RITM042I10	1.00924	37.0054	0.108336	9.44235	1.52241	1.32854	0.610104	2.58866	0.131144	15.5491	2.50884	0.0057019	0.0399133	0.0399133	0	17.4478
RITM043I2	41.3477	8.11585	13.1547	25.5319	0.0391779	0.0150684	0.0301368	0.216985	0.346573	0	0.0452052	1.1904	1.06986	1.35013	2.21204	0.0180821
RITM046I2	0.135587	43.65	0.10847	2.60327	0.0723131	0	0.0361566	1.47338	0.0361566	0	0.126548	0.451957	18.6568	5.9116	0.0542348	0.0994305
RITM052I12	8.32337	16.2999	37.802	4.13777	0.191342	1.24372	0.334848	7.83305	2.87013	0.370725	0.382684	0.0239177	0.681655	0.0358766	2.906	0.0478354
RITM052I2	0.206522	25.1848	0.326087	7.28261	0.836957	0.0978261	0.0543478	0.945652	0.0434783	0	8.68478	34.0543	6.07609	5.1087	0	0.0869565
RITM052I4	21.7408	7.33561	6.94286	8.98264	0.0126695	0.114025	12.6821	1.83707	0.772837	0.114025	6.84151	11.6306	0	0.0126695	0	0.0886862
RITM053I10	30.7494	17.7146	2.87109	9.54158	8.55584	0.0957029	0.679491	0.918748	0.899608	2.68925	2.08632	2.11503	0.114844	0	8.65155	0.478515
RITM053I12	37.9157	23.7654	0.322516	2.72123	0.503931	0.120943	0	9.71578	1.24975	7.35739	0.322516	0.120943	0.100786	0	0.0201572	0.141101
RITM059I10	17.4195	8.506	35.7057	11.502	0.0459163	0.114791	2.6861	0.321414	1.03312	0.0803536	0.705963	0.0229582	0.0688745	0.00573954	5.9806	0.0114791
RITM059I12	1.82301	7.02377	44.9319	7.23434	0.126918	0.0721126	16.0638	4.21715	2.24414	0.0749971	0.0317295	0.017307	0.109611	0.00576901	5.94208	0.028845
RITM060I10	16.5309	3.82012	1.13571	24.9857	0.0458873	0.0458873	23.827	0.068831	1.23896	0.103247	9.12011	0.0803029	0.0229437	0.0229437	0.0114718	0
RITM060I12	22.677	10.563	8.28626	15.0166	0.413948	0.146099	0.547872	6.66943	0.689101	0.114444	11.4103	0.0535697	0.00973994	0.0316548	0.00730496	0.0730496
RITM070I10	27.4421	8.04004	34.1489	3.0167	0.709284	0.121207	0.112228	0.457892	1.6924	0.273837	0.817023	0.0628479	0.112228	0.0224457	11.4518	0.00897827
RITM070I12	14.5321	7.34665	40.6099	8.38416	0.0280407	0.0701016	0.0771118	3.70838	2.08903	1.07256	5.38381	0.133193	0.0210305	0.0560813	0.539783	0.0350508
RITM071I10	7.89503	12.1838	33.0004	21.7876	0.1498	0.138704	9.28207	0.499334	1.54239	0.687972	0.277408	0.110963	2.94607	0.0388371	0.288504	0.0332889
RITM071I12	23.0277	15.3926	7.80456	33.4024	0.385991	0	0.932028	5.78046	2.64545	0.0470721	0.244775	0.0564865	0.611937	0	0.301262	0.0847298
RITM077I10	0.213717	11.8062	45.2691	3.45833	0.0712389	0.0906677	0.0841914	0.43391	1.35354	1.37944	0.0194288	0.097144	19.7332	0.0647626	0.544006	0.0453339
RITM077I2	0.196438	0.41252	41.2323	33.3224	0.0196438	0.0130959	0.0589314	0.0196438	0.117863	0.0261917	0.294657	13.2268	1.80068	2.35071	0.0720272	0.0196438
RITM081I10	0.936932	13.3967	49.6714	6.23689	0.0559362	0.251713	0.0419522	1.11872	0.461474	0.363586	7.48147	1.6641	1.30052	2.72689	0.0699203	0.0139841
RITM081I12	21.7607	4.5058	23.0732	10.4682	0.0240096	0.352141	0.136054	3.23329	2.16086	0.128051	2.10484	0.0560224	1.61665	0.0240096	4.79392	0.0160064
RITM084I2	0.307391	24.7869	15.3975	2.83638	0.18164	0	0.0279447	1.07587	0.153696	0.111779	0.153696	22.6352	9.17982	11.8765	0.0279447	0.139723
RITM089I4	37.6959	5.73128	17.3776	7.13871	4.7011	0.164442	1.55252	2.80035	0.667441	0.0145096	5.67808	0.672277	0.0532018	0.178951	0.00483653	0.0483653
RMPRU004I4	1.91173	24.3333	26.1663	7.97734	0.944064	0	0.180946	11.9424	1.02274	0.0078672	0	0.550704	1.21942	13.4529	2.03761	0.0550704
RMPRU004I7	10.9109	14.6452	17.9088	10.8865	0.0324728	0.0243546	0.884884	5.41484	30.3134	0.121773	0	0	0.292255	0.0162364	0.673811	1.06348
RMPRU008I4	5.60428	15.0851	0	22.8907	0.0350816	0.210489	44.2203	3.92914	0.727942	0.0175408	0.00877039	0.00877039	0.0789335	0	0	0.00877039
RMPRU008I7	25.1095	31.5848	0.00931706	15.2334	0.0465853	0.568341	1.15532	7.5375	0.987608	0.0186341	0	0.0186341	0	0.0279512	0	1.95658
RMPRU010I3	52.4846	21.0745	0.105466	1.1291	0.0496309	0	0.0248154	7.16546	0.403251	0	0.00620386	0.756871	0.0744463	4.39233	0	2.44432
RMPRU010I7	49.0899	5.1572	7.54275	20.9046	0.151682	0.0275786	0.0689465	1.87534	0.620518	0.0137893	0.0965251	0.0827358	0.0137893	0.0413679	0	0.579151
RMPRU011I4	64.3263	7.66378	2.05192	7.24351	0.0247219	0	0.0247219	3.1644	1.08776	0	0.91471	1.5822	0	0.0494438	0	0.173053
RMPRU011I7	6.65742	7.62829	0.455716	8.59917	0	0.693481	0.0594413	5.40915	11.6505	24.1728	0	0.0396275	0	0.0198138	0	0.891619
RMPRU011I9	36.4146	36.1005	2.52412	9.56922	0.168275	0.381422	0.0224366	0.347768	1.14427	1.24523	0	0.0224366	0	0.0112183	0	0.0224366
RMPRU022I12	69.8444	0.433144	10.2913	14.0647	0.0104121	0.00832969	0.0499781	0.0229066	0.683035	0.0104121	0.0104121	0.0291539	0.0312363	0.0333188	0.00416485	0.00832969
RMPRU023I2	46.4645	8.82888	0.0332121	2.57789	0.0276767	0.555116	22.12	3.8953	1.39174	0.00158153	0	1.07069	0.00711687	0.0213506	0.00158153	1.21936
RMPRU031I2	0.254885	31.1423	2.06225	7.47664	0.0077238	0	0.100409	0.108133	0.455704	7.89372	0.0077238	0.0926856	1.47525	39.6617	0.262609	0.038619
maximum	69.8444	43.65	90.5538	63.8322	8.55584	14.017	44.2203	19.0121	30.3134	37.0846	11.4103	34.0543	38.3615	39.6617	11.4518	17.4478
average	18.9041	15.1779	14.0889	13.6996	0.566466	0.939878	4.84902	3.75893	2.17504	2.06711	1.90532	1.84311	1.76819	1.74526	1.20301	0.574328
stdev	18.9384	10.423	14.962	11.7528	1.41204	2.54493	9.34368	4.03411	4.82208	6.50698	2.92839	6.03847	4.30472	6.05885	2.40175	2.45792
