# Supplementary material for: Strain Level Streptococcus Colonization Patterns during the First Year of Life
Source: Front Microbiol. 2017 Sep 6;8:1661. doi: 10.3389/fmicb.2017.01661 (PMC5592222; doi:10.3389/fmicb.2017.01661)
Supplement: Table S4 — Multilocus sequence typing allelic profile for each sample assigned using the PubMLST database for S. pneumoniae. [file Table4.xlsx]

## Sheet: ST_all
Table S4. Multilocus sequence typing allelic profile for each sample
Sample	ST	aroE	gdh	gki	recP	spi	xpt	ddl
RITM002I4	NT	10	8	34	ND	ND	12	17
RITM003I4	NT	ND	ND	ND	ND	ND	ND	ND
RITM004I4	NT	ND	ND	ND	ND	ND	ND	ND
RITM008I4	NT	ND	ND	ND	ND	ND	ND	ND
RITM009I10	NT	ND	ND	ND	ND	ND	1	ND
RITM019I10	NT	1	8	4	12	ND	138	ND
RITM020I4	771	5	15	6	1	9	14	14
RITM020I10	NT	ND	ND	ND	ND	ND	ND	ND
RITM020I12	NT	ND	ND	ND	ND	ND	ND	ND
RITM021I10	383	1	10	62	10	15	1	6
RITM022I4	NT	ND	ND	ND	ND	268	ND	ND
RITM022I12	NT	ND	ND	ND	ND	ND	ND	ND
RITM023I4	NT	2	13	9	1	6	19	ND
RITM029I10	NT	ND	ND	ND	1	6	ND	ND
RITM034I10	NT	ND	ND	ND	ND	ND	ND	481
RITM034I12	NT	7	8	19	ND	3	20	481
RITM038I10	NT	ND	ND	ND	8	ND	ND	ND
RITM042I10	NT	ND	ND	ND	ND	ND	ND	481
RITM043I2	NT	ND	ND	6	1	9	14	ND
RITM046I2	NT	ND	ND	ND	ND	ND	ND	ND
RITM052I2	NT	ND	ND	ND	ND	ND	ND	229
RITM052I4	42	1	8	9	9	6	4	6
RITM052I12	NT	1	ND	ND	ND	6	ND	ND
RITM053I10	NT	ND	ND	ND	ND	ND	ND	ND
RITM053I12	NT	5	ND	6	ND	9	14	14
RITM059I10	473	7	25	4	4	15	20	28
RITM059I12	473	7	25	4	4	15	20	ND
RITM060I10	Novel	10	8	34	16	268	396	14
RITM060I12	NT	ND	ND	ND	ND	ND	ND	ND
RITM070I10	NT	ND	ND	8	ND	55	ND	ND
RITM070I12	NT	7	ND	8	ND	55	ND	31
RITM071I10	NT	ND	ND	ND	ND	3	ND	ND
RITM071I12	NT	7	8	4	16	6	ND	ND
RITM077I2	4745	93	17	1	113	6	1	17
RITM077I10	NT	7	9	8	6	6	6	6
RITM081I10	NT	ND	ND	ND	12	ND	ND	344
RITM081I12	NT	2	5	ND	ND	17	19	14
RITM084I2	NT	ND	172	ND	26	ND	ND	260
RITM089I4	NT	7	8	9	ND	ND	ND	14
RMPRU004I4	NT	10	ND	ND	ND	ND	ND	6
RMPRU004I7	9811	8	8	331	10	2	4	14
RMPRU008I4	NT	ND	ND	ND	ND	ND	ND	ND
RMPRU008I7	NT	ND	ND	ND	ND	ND	ND	50
RMPRU010I3	10550	1	5	4	25	10	88	14
RMPRU010I7	NT	ND	ND	ND	ND	ND	ND	ND
RMPRU011I4	4088	50	8	1	16	6	88	14
RMPRU011I7	NT	ND	ND	ND	ND	ND	ND	ND
RMPRU011I9	NT	50	347	181	ND	ND	ND	ND
RMPRU022I12	NT	ND	ND	181	ND	ND	ND	ND
RMPRU023I2	8334	15	8	4	21	30	1	5
RMPRU031I2	5647	15	5	54	1	197	1	168
NT: not typable
ND: not determined
