# Supplementary material for: Strain Level Streptococcus Colonization Patterns during the First Year of Life
Source: Front Microbiol. 2017 Sep 6;8:1661. doi: 10.3389/fmicb.2017.01661 (PMC5592222; doi:10.3389/fmicb.2017.01661)
Supplement: Table S5 — S. pneumoniae virulence factor genes. [file Table5.xlsx]

## Sheet: Table S4
Table S5. Copy number of S. pneumoniae virulence genes in metagenomic assembly
	hyl	pspC	ply	nanA	pavA	sum
RITM002I4	1	1	1	1	1	5
RITM003I4	1	1	2	1	1	6
RITM004I4			1			1
RITM008I4	1		1		2	4
RITM009I10	1		1	1		3
RITM019I10	1		1	1	1	4
RITM020I4	1	1	1	1	1	5
RITM020I10	1		1	1	1	4
RITM020I12			1			1
RITM021I10	1	1	1	1	1	5
RITM022I4	1	1	1	1	2	6
RITM022I12	1		2	1		4
RITM023I4	1	1	1	1	2	6
RITM029I10	1		1	1		3
RITM034I10	1		1			2
RITM034I12	2	1	2	1	1	7
RITM038I10	2	1	1	1	2	7
RITM042I10	1		1	1		3
RITM043I2	1	1	1	1		4
RITM046I2					2	2
RITM052I2	1		1		1	3
RITM052I4	1		1		1	3
RITM052I12	1		1		2	4
RITM053I10			1		2	3
RITM053I12	1	1	1	1	2	6
RITM059I10	1		1	1	1	4
RITM059I12	1		1	1	1	4
RITM060I10	1	1	1	1	1	5
RITM060I12	1		1		1	3
RITM070I10			1		1	2
RITM070I12	1	1	1		1	4
RITM071I10	1	1	1	1	1	5
RITM071I12	1	1	2	1	2	7
RITM077I2	1	1	1	1	1	5
RITM077I10	1	1	1	1	1	5
RITM081I10	1	1	1		1	4
RITM081I12	2	1	2	1	2	8
RITM084I2			1			1
RITM089I4	1		1		1	3
RMPRU004I4	1	1	1	1	1	5
RMPRU004I7	1	1	1	1	1	5
RMPRU008I4	1		1			2
RMPRU008I7	1		1			2
RMPRU010I3	1	1	1	1	1	5
RMPRU010I7		1	1	1	1	4
RMPRU011I4	1	1	1	1	1	5
RMPRU011I7	1		1		1	3
RMPRU011I9	1	1	1	1	1	5
RMPRU022I12			1			1
RMPRU023I2	1	1	1		1	4
RMPRU031I2	1	1	1	1	1	5
positive samples	84.3137	50.9804	98.0392	60.7843	76.4706
