# Supplementary material for: Strain Level Streptococcus Colonization Patterns during the First Year of Life
Source: Front Microbiol. 2017 Sep 6;8:1661. doi: 10.3389/fmicb.2017.01661 (PMC5592222; doi:10.3389/fmicb.2017.01661)
Supplement: Table S6 — Virulence factor genes from other taxa. [file Table6.xlsx]

## Sheet: Table S5
Table S6. Presence of virulence genes in metagenomic assemblies. Contigs from metagenomic analysis were compared using BLASTx to reference databases containing known virulence factors (24-26). Numbers represent percent amino acid identity over >80% of the predicted length for alignment matches >93% identity.
Predicted Annotation	RITM081I10	RITM020I4	RITM043I2	RMPRU004I4	RMPRU010I3	count
speI - streptococcal exotoxin I [Streptococcus pyogenes SF370]		1				1
fbp - Fbp54 [Streptococcus pyogenes SF370]		1				1
SPy0861 - Mac-1 like protein [Streptococcus pyogenes SF370]		1				1
hasA - hyaluronate synthase [Streptococcus pyogenes SF370]		1				1
hasB - UDP-glucose 6-dehydrogenase [Streptococcus pyogenes SF370]		1				1
hasC - UDP-glucose pyrophosphorylase [Streptococcus pyogenes SF370]		1				1
hylP2 - hyaluronidase - phage associated [Streptococcus pyogenes SF370]		1				1
mf - mitogenic factor [Streptococcus pyogenes SF370]		1				1
speB - pyrogenic exotoxin B [Streptococcus pyogenes SF370]		1				1
scpA - C5a peptidase precursor [Streptococcus pyogenes SF370]		1				1
slo - streptolysin O precursor [Streptococcus pyogenes SF370]		1				1
sagA - streptolysin S associated protein [Streptococcus pyogenes SF370]		1				1
speG - exotoxin G precursor [Streptococcus pyogenes SF370]		1				1
speJ - putative exotoxin		1				1
smeZ - mitogenic exotoxin Z [Streptococcus pyogenes SF370]		1				1
speH - streptococcal exotoxin H precursor [Streptococcus pyogenes SF370]		1				1
hlgA - gamma-hemolysin chain II precursor [Staphylococcus aureus MW2]		1		1		2
hlgC - gamma-hemolysin component C [Staphylococcus aureus MW2]		1				1
ebpS - elastin binding protein [Staphylococcus aureus MW2]		1			1	2
sdrC - Ser-Asp rich fibrinogen-binding bone sialoprotein-binding protein [Staphylococcus aureus MW2]		1				1
sdrD - Ser-Asp rich fibrinogen-binding bone sialoprotein-binding protein [Staphylococcus aureus MW2]		1				1
sdrE - Ser-Asp rich fibrinogen-binding bone sialoprotein-binding protein [Staphylococcus aureus MW2]		1				1
fnbB - ORFID:MW2420~fibronectin-binding protein homolog [Staphylococcus aureus MW2]		1			1	2
fnb - ORFID:MW2421~fibronectin-binding protein homolog [Staphylococcus aureus MW2]		1	1		1	3
icaR - ica operon transcriptional regulator [Staphylococcus aureus MW2]					1	1
icaA - intercellular adhesion protein A [Staphylococcus aureus MW2]		1			1	2
icaB - intercellular adhesion protein B [Staphylococcus aureus MW2]					1	1
icaC - intercellular adhesion protein C [Staphylococcus aureus MW2]			1			1
cna - collagen adhesin precursor [Staphylococcus aureus MW2]		1				1
hld - delta-hemolysin [Staphylococcus aureus MW2]		1	1			2
hla - Alpha-Hemolysin precursor [Staphylococcus aureus MW2]		1	1		1	3
sspA - serine protease; V8 protease; glutamyl endopeptidase [Staphylococcus aureus MW2]		1		1		2
cap8A - truncated capsular polysaccharide synthesis enzyme Cap5A [Staphylococcus aureus MW2]					1	1
cap8B - capsular polysaccharide synthesis enzyme Cap8B [Staphylococcus aureus MW2]		1				1
spa - Immunoglobulin G binding protein A precursor [Staphylococcus aureus MW2]		1				1
aur - zinc metalloproteinase aureolysin [Staphylococcus aureus MW2]		1			1	2
hysA - hyaluronate lyase precursor [Staphylococcus aureus MW2]		1	1			2
geh - glycerol ester hydrolase [Staphylococcus aureus MW2]		1	1			2
isdB - conserved hypothetical protein [Staphylococcus aureus MW2]		1				1
isdA - cell surface protein [Staphylococcus aureus MW2]		1				1
isdC - conserved hypothetical protein [Staphylococcus aureus MW2]		1				1
isdD - conserved hypothetical protein [Staphylococcus aureus MW2]	1	1			1	3
isdE - ORFID:MW1015~hypothetical protein, similar to ferrichrome ABC transporter [Staphylococcus aureus MW2]		1				1
isdF - ORFID:MW1016~hypothetical protein, similar to ferrichrome ABC transporter [Staphylococcus aureus MW2]		1				1
srtB - NPQTN specific sortase B [Staphylococcus aureus MW2]		1	1			2
isdG - conserved hypothetical protein [Staphylococcus aureus MW2]		1	1			2
sea - staphylococcal enterotoxin A precursor [Staphylococcus aureus MW2]		1				1
seg2 - staphylococcal enterotoxin SeG [Staphylococcus aureus MW2]		1				1
sek2 - staphylococcal enterotoxin Sek [Staphylococcus aureus MW2]		1				1
lmb - laminin-binding surface protein [Streptococcus agalactiae 2603V/R]		1				1
scpB - streptococcal C5a peptidase [Streptococcus agalactiae NEM316]		1				1
etb - exfoliative toxin B [Staphylococcus aureus]			1			1
seb - enterotoxin B [Staphylococcus aureus]		1	1			2
seh - enterotoxin H precursor [Staphylococcus aureus]		1				1
sec1 - staphylococcal enterotoxin C3 [Staphylococcus aureus]				1		1
sec3 - enterotoxin C1 precursor [Staphylococcus aureus]				1		1
esaA - hypothetical protein [Staphylococcus aureus MW2]		1	1			2
essB - hypothetical protein [Staphylococcus aureus MW2]	1	1	1			3
essC - hypothetical protein [Staphylococcus aureus MW2]		1	1			2
esaC - hypothetical protein [Staphylococcus aureus MW2]			1			1
esxB - hypothetical protein [Staphylococcus aureus MW2]			1			1
NWMN_0757 - secreted von Willebrand factor-binding protein precursor [Staphylococcus aureus Newman]			1			1
coa - staphylocoagulase precursor [Staphylococcus aureus MW2]		1				1
MW0023 - Adenosine synthase A [Staphylococcus aureus MW2]		1	1		1	3
sbi - IgG-binding protein SBI [Staphylococcus aureus MW2]		1				1
sample total	2	55	17	4	11
