# Supplementary material for: Strain Level Streptococcus Colonization Patterns during the First Year of Life
Source: Front Microbiol. 2017 Sep 6;8:1661. doi: 10.3389/fmicb.2017.01661 (PMC5592222; doi:10.3389/fmicb.2017.01661)
Supplement: Table S7 — Antibiotic resistance genes. [file Table7.xlsx]

## Sheet: Table S6
Table S7. Antibiotic resistance genes
Ab Resistance1,2	RITM021I10	RITM022I12	RITM081I10	RITM003I4	RITM020I4	RITM043I4	RITM052I2	RITM077I2	RITM084I2	RMPRU010I3	RMPRU011I7	RMPRU011I9	RMPRU023I2	sum
(AGly)Aac3-Ik			99.32			99.32			99.1					3
(AGly)Aac6-Aph2														0
(AGly)APH-Stph									100			100		2
(Bla)BlaZ						95.04						94.8		2
(Bla)MECA													100	1
(Bla)PENA	88.17		92.92											2
(Bla)TEM-1		99.38						99.06						2
(Fcyn)FosB									99.76			99.29		2
(Flq)norA					100				100					2
(MLS)ErmB														0
(MLS)LnuC													99.19	1
(MLS)LsaC											93.36			1
(MLS)MphC														0
(MLS)MsrA														0
(Phe)CatA1						99.29								1
(Phe)CatA8														0
(Phe)Cat-pC223														0
(Phe)CatS				94.92										1
(Phe)Dha1			98.96						100					2
(Tet)Tet-38									100			99.85		2
(Tet)TetC		100												1
(Tet)TetK												99.64		1
(Tet)TetM		97.29					99.64			95.17				3
(Tmt)DfrC														0
(Tmt)DfrG									100			100		2
(Tmt)DfrK									86.78					1
count	1	3	3	1	1	3	1	1	8	1	1	6	2
1 Resistance genes were identified using the Antibiotic Resistance Database (25). AGly – aminoglycosides; Bla – b-lactams; Fcyn – fosfomycin; Flq – fluoroquinolones; MLS - macrolides, lincosamides, and streptogramins; Phe – amphenicols; Tet – tetracyclins; Tmt – trimetoprims.
2 Numbers refer to percent identity calculated by tblastn between predicted gene in assembly and reference gene in ARDB.
